# Supplementary material for: Ferroelectricity in graphene nanoribbon devices enabled by collective water molecule dynamics
Source: Nat Commun. 2025 Dec 9;16:10982. doi: 10.1038/s41467-025-65922-6 (PMC12689630; doi:10.1038/s41467-025-65922-6)
Supplement: Supplementary file 3 — Source data [file 41467_2025_65922_MOESM3_ESM.zip]

Archive with 6 entries (5 files):
- Source Data NCOMMS-23-18909B/
- __MACOSX/._Source Data NCOMMS-23-18909B
- Source Data NCOMMS-23-18909B/raw data - MS - NCOMMS-23-18909B.zip
- __MACOSX/Source Data NCOMMS-23-18909B/._raw data - MS - NCOMMS-23-18909B.zip
- Source Data NCOMMS-23-18909B/raw data - SI - NCOMMS-23-18909B.zip
- __MACOSX/Source Data NCOMMS-23-18909B/._raw data - SI - NCOMMS-23-18909B.zip
